# Supplementary material for: Development of Silica Nanoparticles Embedded Adipose Spheroid Platform for Probing Bacteriophage Sequestration and Its Implications for Phage Therapy
Source: Nanomaterials (Basel). 2025 Oct 9;15(19):1537. doi: 10.3390/nano15191537 (PMC12526285; doi:10.3390/nano15191537)
Supplement: Supplementary file 1 [file nanomaterials-15-01537-s001.zip]

Archive with 1 entries (1 files):
- nanomaterials-3882543-supplementary.pdf
